# Supplementary material for: Engineering Tumor Stroma Morphogenesis Using Dynamic Cell-Matrix Spheroid Assembly
Source: bioRxiv. 2024 Mar 22:2024.03.19.585805. Preprint. [Version 1] doi: 10.1101/2024.03.19.585805 (PMC11188064; doi:10.1101/2024.03.19.585805)
Supplement: Supplement 2 [file media-2.zip]

Archive with 12 entries (12 files):
- SVid1_MC38_Cells_Alone_Day_0_to_3.m4v
- SVid10_HT-29_SIS_ECM_Day_0_to_3.m4v
- SVid11_HT-29_Collagen_I_Day_0_to_3.m4v
- SVid12_HT-29_Matrigel_Day_0_to_3.m4v
- SVid2_MC38_SIS_ECM_Day_0_to_3.m4v
- SVid3_MC38_Collagen_I_Day_0_to_3.m4v
- SVid4_MC38_Matrigel_Day_0_to_3.m4v
- SVid5_CT26_Cells_Alone_Day_0_to_3.m4v
- SVid6_CT26_SIS_ECM_Day_0_to_3.m4v
- SVid7_CT26_Collagen_I_Day_0_to_3.m4v
- SVid8_CT26_Matrigel_Day_0_to_3.m4v
- SVid9_HT-29_Cells_Alone_Day_0_to_3.m4v
